# Supplementary material for: Silver-spoon effect in agricultural crop consumers: crop consumption enhances skeletal growth in sika deer
Source: PeerJ. 2025 Aug 7;13:e19836. doi: 10.7717/peerj.19836 (PMC12335832; doi:10.7717/peerj.19836)
Supplement: Supplemental Information 6 [file peerj-13-19836-s006.zip]

Archive with 7 entries (7 files):
- Rcode.txt
- bulkcollagen_all.csv
- deer_bodysize_all.csv
- deer_bodysize_female.csv
- deer_bodysize_male.csv
- deer_foodN.csv
- fetus.csv
