# Supplementary material for: Silver-spoon effect in agricultural crop consumers: crop consumption enhances skeletal growth in sika deer
Source: PeerJ. 2025 Aug 7;13:e19836. doi: 10.7717/peerj.19836 (PMC12335832; doi:10.7717/peerj.19836)
Supplement: Supplemental Information 6 [file peerj-13-19836-s006.zip › Rcode.txt]

###R script 
#1: Two one-sided tests to test whether the δ15N values of bone bulk samples were equivalent to those of the bone collagen samples

install.packages("equivalence")
library("equivalence")


d<-read.csv("bulkcollagen_all.csv")


no1<-subset(d,ID=="1")
no1
bulk1<-subset(no1,tissue=="bulk")
collagen1<-subset(no1,tissue=="collagen")
res1<-tost(bulk1$N,collagen1$N,epsilon=1.5)
res1

no2<-subset(d,ID=="2")
bulk2<-subset(no2,tissue=="bulk")
collagen2<-subset(no2,tissue=="collagen")
res2<-tost(bulk2$N,collagen2$N,epsilon=1.5)
res2

no3<-subset(d,ID=="3")
bulk3<-subset(no3,tissue=="bulk")
collagen3<-subset(no3,tissue=="collagen")
res3<-tost(bulk3$N,collagen3$N,epsilon=1.5)
res3

no4<-subset(d,ID=="4")
bulk4<-subset(no4,tissue=="bulk")
collagen4<-subset(no4,tissue=="collagen")
res4<-tost(bulk4$N,collagen4$N,epsilon=1.5)
res4

no5<-subset(d,ID=="5")
bulk5<-subset(no5,tissue=="bulk")
collagen5<-subset(no5,tissue=="collagen")
res5<-tost(bulk5$N,collagen5$N,epsilon=1.5)
res5

no6<-subset(d,ID=="6")
bulk6<-subset(no6,tissue=="bulk")
collagen6<-subset(no6,tissue=="collagen")
res6<-tost(bulk6$N,collagen6$N,epsilon=1.5)
res6

no7<-subset(d,ID=="7")
bulk7<-subset(no7,tissue=="bulk")
collagen7<-subset(no7,tissue=="collagen")
res7<-tost(bulk7$N,collagen7$N,epsilon=1.5)
res7

no8<-subset(d,ID=="8")
bulk8<-subset(no8,tissue=="bulk")
collagen8<-subset(no8,tissue=="collagen")
res8<-tost(bulk8$N,collagen8$N,epsilon=1.5)
res8

no9<-subset(d,ID=="9")
bulk9<-subset(no9,tissue=="bulk")
collagen9<-subset(no9,tissue=="collagen")
res9<-tost(bulk9$N,collagen9$N,epsilon=1.5)
res9


###R script 
#2: Wilcoxon rank sum test to assess whether the δ15N values of agricultural crops are significantly higher than those of wild plants

d<-read.csv("deer_foodN.csv")

install.packages("exactRankTests")
library(exactRankTests)

crop<-subset(d,category=="crop")
wild<-subset(d,category=="wild")
wilcox.exact(x=crop$d15N,y=wild$d15N,paired=F)


###R script 
#3: Selecting best-fit growth curve functions for the TL of the deer population


d<-read.csv("deer_bodysize_all.csv")
female<-subset(d,sex=="F")
male<-subset(d,sex=="M")

install.packages("FSA")
library(FSA)


##female
#Logistic equation
Rfemalemodel<-nls(TL~a0/(1+b*exp(-K0*month)),data=female,
    start=list(a0=280,b=0.1,K0=0.1),control=nls.control(warnOnly=TRUE,minFactor=1e-10))
summary(Rfemalemodel)

#Gompertz equation
Gfemalemodel<-nls(TL~SSgompertz(month,Asym,b2,b3),data=female)
summary(Gfemalemodel)

#von Bertalanffy equation
start.full<-vbStarts(TL~month,data=female,type="typical")
start.full
VBfemalemodel<-nls(TL~Linf*(1-exp(-K*(month-t0))),data=female,start=list(Linf=280,K=0.2,t0=0))
summary(VBfemalemodel)

#model selection (AIC)
AIC(Rfemalemodel,Gfemalemodel,VBfemalemodel)

#deltaAIC
deltaAIC_GFmodel<-AIC(Gfemalemodel)-AIC(Rfemalemodel)
deltaAIC_GFmodel
deltaAIC_VBFmodel<-AIC(VBfemalemodel)-AIC(Rfemalemodel)
deltaAIC_VBFmodel


##male
#Logistic equation
Rmalemodel<-nls(TL~a0/(1+b*exp(-K0*month)),data=male,
                  start=list(a0=300,b=0.1,K0=0.1),control=nls.control(warnOnly=TRUE,minFactor=1e-10))
summary(Rmalemodel)

#Gompertz equation
Gmalemodel<-nls(TL~SSgompertz(month,Asym,b2,b3),data=male)
summary(Gmalemodel)

#von Bertalanffy equation
start.full<-vbStarts(TL~month,data=male,type="typical")
start.full
VBmalemodel<-nls(TL~Linf*(1-exp(-K*(month-t0))),data=male,start=list(Linf=280,K=0.2,t0=0))
summary(VBmalemodel)

#model selection (AIC)
AIC(Rmalemodel,Gmalemodel,VBmalemodel)

#deltaAIC
deltaAIC_GMmodel<-AIC(Gmalemodel)-AIC(VBmalemodel)
deltaAIC_GMmodel
deltaAIC_RMmodel<-AIC(Rmalemodel)-AIC(VBmalemodel)
deltaAIC_RMmodel


###R script 
#4: Assessing the effect of crop consumption (d15N of bone samples) on the TL growth curve

install.packages("MuMIn")
library(MuMIn)
options(na.action = "na.fail")
install.packages('qpcR')

##female
female<-read.csv("deer_bodysize_female.csv")
female<-female[(!is.na(female$TL))&(!is.na(female$boneN))&(!is.na(female$month)),]

#Logistic equation
####model1_incorporating the linear predictor of d15N values for asymptotic TL (a) and growth rate (k)
Fmodel1<-nls(TL~(a0+a1*boneN)/(1+b*exp(-(K0+K1*boneN)*month)),data=female,
             start=list(a0=280,a1=0,b=0.1,K0=0.1,K1=0),control=nls.control(warnOnly=TRUE,minFactor=1e-10))
summary(Fmodel1)


####model2_incorporating the linear predictor of d15N values for growth rate (k)
Fmodel2<-nls(TL~a0/(1+b*exp(-(K0+K1*boneN)*month)),data=female,
             start=list(a0=280,b=0.1,K0=0.1,K1=0),control=nls.control(warnOnly=TRUE,minFactor=1e-10))
summary(Fmodel2)

####model3_incorporating the linear predictor of d15N values for asymptotic TL (a) 
Fmodel3<-nls(TL~(a0+a1*boneN)/(1+b*exp(-K0*month)),data=female,
             start=list(a0=280,a1=0,b=0.1,K0=0.1),control=nls.control(warnOnly=TRUE,minFactor=1e-10))
summary(Fmodel3)

####model4_incorporating none of the parameters
Fmodel4<-nls(TL~a0/(1+b*exp(-K0*month)),data=female,
             start=list(a0=269,b=0.1,K0=0.1),control=nls.control(warnOnly=TRUE,minFactor=1e-10))
summary(Fmodel4)

#model selection(AIC)
AIC(Fmodel1,Fmodel2,Fmodel3,Fmodel4)
AICc(Fmodel1,Fmodel2,Fmodel3,Fmodel4,k=2,REML=NULL)
BIC(Fmodel1,Fmodel2,Fmodel3,Fmodel4)

#deltaAIC
deltaAIC_Fmodel1<-AIC(Fmodel1)-AIC(Fmodel2)
deltaAIC_Fmodel1
deltaAIC_Fmodel2<-AIC(Fmodel2)-AIC(Fmodel2)
deltaAIC_Fmodel2
deltaAIC_Fmodel3<-AIC(Fmodel3)-AIC(Fmodel2)
deltaAIC_Fmodel3
deltaAIC_Fmodel4<-AIC(Fmodel4)-AIC(Fmodel2)
deltaAIC_Fmodel4

summary(Fmodel2)
summary(Fmodel3)
summary(Fmodel1)
summary(Fmodel4)


##male
male<-read.csv("deer_bodysize_male.csv")
male<-male[(!is.na(male$TL))&(!is.na(male$boneN))&(!is.na(male$month)),]

#Logistic equation
####model1_incorporating the linear predictor of d15N values for asymptotic TL (a) and growth rate (k)
Mmodel1<-nls(TL~(a0+a1*boneN)/(1+b*exp(-(K0+K1*boneN)*month)),data=male,
             start=list(a0=280,a1=1,b=0.1,K0=0.1,K1=0),control=nls.control(warnOnly=TRUE,minFactor=1e-10))
summary(Mmodel1)


####model2_incorporating the linear predictor of d15N values for growth rate (k)
Mmodel2<-nls(TL~a0/(1+b*exp(-(K0+K1*boneN)*month)),data=male,
             start=list(a0=280,b=0.1,K0=0.1,K1=0),control=nls.control(warnOnly=TRUE,minFactor=1e-10))
summary(Mmodel2)

####model3_incorporating the linear predictor of d15N values for asymptotic TL (a) 
Mmodel3<-nls(TL~(a0+a1*boneN)/(1+b*exp(-K0*month)),data=male,
             start=list(a0=280,a1=0,b=0.1,K0=0.1),control=nls.control(warnOnly=TRUE,minFactor=1e-10))
summary(Mmodel3)

####model4_incorporating none of the parameters
Mmodel4<-nls(TL~a0/(1+b*exp(-K0*month)),data=male,
             start=list(a0=280,b=0.1,K0=0.1),control=nls.control(warnOnly=TRUE,minFactor=1e-10))
summary(Mmodel4)

#model selection(AIC)
AIC(Mmodel1,Mmodel2,Mmodel3,Mmodel4)
AICc(Mmodel1,Mmodel2,Mmodel3,Mmodel4,k=2,REML=NULL)
BIC(Mmodel1,Mmodel2,Mmodel3,Mmodel4)

#deltaAIC
deltaAIC_Mmodel1<-AIC(Mmodel1)-AIC(Mmodel2)
deltaAIC_Mmodel1
deltaAIC_Mmodel2<-AIC(Mmodel2)-AIC(Mmodel2)
deltaAIC_Mmodel2
deltaAIC_Mmodel3<-AIC(Mmodel3)-AIC(Mmodel2)
deltaAIC_Mmodel3
deltaAIC_Mmodel4<-AIC(Mmodel4)-AIC(Mmodel2)
deltaAIC_Mmodel4


###R script 
#5: Assessing whether a mother’s crop consumption can affect the body growth of her fetus

d<-read.csv("fetus.csv")
d<-subset(d,omit=="1")

#linear model
model<-lm(fawnKOSOKU~after1015day+fawnsex_convert+motherboneN+motherage,data=d)
summary(model)
