# Supplementary material for: Silver-spoon effect in agricultural crop consumers: crop consumption enhances skeletal growth in sika deer
Source: PeerJ. 2025 Aug 7;13:e19836. doi: 10.7717/peerj.19836 (PMC12335832; doi:10.7717/peerj.19836)
Supplement: Supplemental Information 6 [file peerj-13-19836-s006.zip › bulkcollagen_all.csv]

ID	N	tissue	site
1	3.3	collagen	captive
1	3.7	collagen	captive
1	3.4	collagen	captive
1	3.3	collagen	captive
1	3	bulk	captive
1	3.6	bulk	captive
1	3.3	bulk	captive
1	2.1	bulk	captive
1	2.1	bulk	captive
2	5.4	collagen	captive
2	5.9	collagen	captive
2	5.6	collagen	captive
2	5.7	collagen	captive
2	6	bulk	captive
2	5.5	bulk	captive
2	5.2	bulk	captive
2	4.9	bulk	captive
2	5.6	bulk	captive
3	4.9	collagen	captive
3	4.5	collagen	captive
3	3.9	collagen	captive
3	4.1	collagen	captive
3	5.9	bulk	captive
3	4.6	bulk	captive
3	4.4	bulk	captive
3	5.3	bulk	captive
3	4.4	bulk	captive
4	3.4	collagen	captive
4	3.8	collagen	captive
4	3.5	collagen	captive
4	3.3	collagen	captive
4	3.6	bulk	captive
4	3.7	bulk	captive
4	3.3	bulk	captive
4	2.9	bulk	captive
4	3.5	bulk	captive
5	5	collagen	wild
5	4.8	collagen	wild
5	5	bulk	wild
5	4.8	bulk	wild
6	2.8	collagen	wild
6	2.9	collagen	wild
6	3.3	bulk	wild
6	2.8	bulk	wild
7	3.8	collagen	wild
7	3.6	collagen	wild
7	3.7	bulk	wild
7	3.3	bulk	wild
8	4	collagen	wild
8	4.1	collagen	wild
8	3.4	bulk	wild
8	3.1	bulk	wild
9	4.3	collagen	wild
9	4.5	collagen	wild
9	4.6	bulk	wild
9	4.2	bulk	wild
