# Supplementary material for: Silver-spoon effect in agricultural crop consumers: crop consumption enhances skeletal growth in sika deer
Source: PeerJ. 2025 Aug 7;13:e19836. doi: 10.7717/peerj.19836 (PMC12335832; doi:10.7717/peerj.19836)
Supplement: Supplemental Information 6 [file peerj-13-19836-s006.zip › deer_bodysize_female.csv]

ID	sex	date	birth	month	age	boneN	TL
GMT060	F	2018/1/12	2014/6/1	43	3	2.0347768	255.55
GMT075	F	2018/1/23	2008/6/1	115	9	2.38694254	273.28
GMT078	F	2018/1/26	2009/6/1	103	8	2.88863002	264.78
KO213	F	2018/1/26	2007/6/1	127	10	3.36103275	273.31
KO0127	F	2018/1/27	2010/6/1	91	7	3.85167705	264.11
KO215	F	2018/1/27	2011/6/1	79	6	4.1338246	275.73
GMT088	F	2018/1/28	2008/6/1	115	9	2.54402685	265.88
GMT089	F	2018/1/29	2017/6/1	7	0	2.96111555	208.53
GMT097	F	2018/1/30	2016/6/1	19	1	1.70986838	244.63
KO217	F	2018/2/4	2017/6/1	8	0	3.8164763	218.79
KO219	F	2018/2/5	2013/6/1	56	4	4.3182354	272.18
KARU193	F	2018/2/6	2016/6/1	20	1	0.228166	233.97
KO220	F	2018/2/7	2016/6/1	20	1	3.4005144	244.04
KO221	F	2018/2/7	2009/6/1	104	8	3.60853116	264.7
KO222	F	2018/2/9	2013/6/1	56	4	2.894238315	259.18
GMT111	F	2018/2/9	2016/6/1	20	1	2.9020364	241.73
GMT112	F	2018/2/11	2015/6/1	32	2	3.31054095	262.1
KO223	F	2018/2/11	2017/6/1	8	0	4.4711889	211.11
GMT118	F	2018/2/12	2005/6/1	152	12	2.69753165	268.86
GMT123	F	2018/2/20	2004/6/1	164	13	1.3290905	261.55
SA005	F	2018/2/21	1999/6/1	224	18	3.334744395	275.46
GMT125	F	2018/2/23	2002/6/1	188	15	2.9797987	272.22
SA006	F	2018/2/23	1999/6/1	224	18	4.133161665	280.44
GMT148	F	2018/2/26	2015/6/1	32	2	2.29256175	250.09
SA008	F	2018/3/3	2008/6/1	117	9	4.0114343	277.62
KARU194	F	2018/3/31	2016/6/1	21	1	0.149232835	247.18
KO236	F	2018/3/31	2008/6/1	117	9	3.52458085	280.6
KO006	F	2018/4/6	2011/6/1	82	6	5.965544595	277.61
KO005	F	2018/4/6	2014/6/1	46	3	7.2618174	275.27
KO013	F	2018/4/15	2016/6/1	22	1	3.50141205	249.34
KO016	F	2018/4/16	2015/6/1	34	2	2.673985275	258
KARU003	F	2018/4/22	2012/6/1	70	5	0.6550089	265.59
KARU004	F	2018/4/25	2013/6/1	58	4	3.07013484	266.04
KARU007	F	2018/5/3	2012/6/1	71	5	1.66908078	274.84
KO026	F	2018/5/12	2016/6/1	23	1	3.35564804	246.84
KARU014	F	2018/5/14	2010/6/1	95	7	3.4417237	265.66
KO031	F	2018/5/15	2015/6/1	35	2	4.04189941	267.17
KARU023	F	2018/5/17	2009/6/1	107	8	-0.49913565	281.72
KO19-220	F	2019/1/2	2017/6/1	19	1	3.7	268.28
KO19-221	F	2019/1/3	2008/6/1	127	10	2.98376975	278.13
GMT19-430	F	2019/1/12	2016/6/1	31	2	3.64259135	263.73
KO19-230	F	2019/1/13	2017/6/1	19	1	3.5800643	253.8
KO19-234	F	2019/1/14	2011/6/1	91	7	3.5332961	277.06
GMT19-436	F	2019/1/18	2017/6/1	19	1	0.74906315	233.92
GMT19-435	F	2019/1/18	2017/6/1	19	1	3.8850743	215.16
GMT19-446	F	2019/1/22	2016/6/1	31	2	2.2807217	253.52
KARU19-258	F	2019/1/23	2014/6/1	55	4	3.08950655	270.39
KO19-243	F	2019/1/24	2015/6/1	43	3	3.6258158	261.89
KO19-245	F	2019/1/24	2015/6/1	43	3	3.86728205	262.11
KO19-244	F	2019/1/24	2018/6/1	7	0	3.92625065	202.29
GMT19-449	F	2019/1/25	2016/6/1	31	2	3.25624535	254.15
KARU19-261	F	2019/1/27	2018/6/1	7	0	2.0224799	207.04
KO19-248	F	2019/1/28	2015/6/1	43	3	3.7447697	282.72
KO19-249	F	2019/1/28	2018/6/1	7	0	4.3568231	220.82
GMT19-457	F	2019/1/29	2006/6/1	151	12	2.6263997	256.48
GMT19-458	F	2019/1/29	2013/6/1	67	5	3.37316585	276.36
GMT19-459	F	2019/1/29	2015/6/1	43	3	5.99726855	258.91
GMT19-464	F	2019/1/30	2016/6/1	31	2	2.90040035	244.66
KO19-253	F	2019/1/31	2017/6/1	19	1	2.8012721	238.05
GMT19-465	F	2019/1/31	2018/6/1	7	0	4.0945145	215.23
KARU19-264	F	2019/2/1	2012/6/1	80	6	3.8627069	266.6
KO19-256	F	2019/2/1	2018/6/1	8	0	4.2948044	219.99
GMT19-486	F	2019/2/4	2015/6/1	44	3	3.3716408	268.34
KARU19-267	F	2019/2/5	2016/6/1	32	2	0.86293355	260.46
KARU19-266	F	2019/2/5	2013/6/1	68	5	1.8801419	275.57
GMT19-487	F	2019/2/7	2011/6/1	92	7	3.3035219	261.32
GMT19-488	F	2019/2/8	2013/6/1	68	5	3.18710975	270.88
GMT19-492	F	2019/2/15	2016/6/1	32	2	1.5842822	247.64
KARU19-269	F	2019/2/15	2018/6/1	8	0	3.4234925	227.35
KO19-259	F	2019/2/15	2016/6/1	32	2	6.4918931	273.87
GMT19-504	F	2019/2/18	2018/6/1	8	0	2.75196215	217.38
KO19-260	F	2019/2/18	2017/6/1	20	1	4.04723795	239.93
KARUKAN003	F	2019/2/20	2010/6/1	104	8	-0.018037	275.07
GMT19-507	F	2019/2/20	2015/6/1	44	3	3.09865685	258.12
GMT19-506	F	2019/2/20	2009/6/1	116	9	4.35021455	265.22
GMT19-509	F	2019/2/21	2013/6/1	68	5	2.4810116	260.72
GMT19-508	F	2019/2/21	2018/6/1	8	0	3.02545445	215.64
KO19-265	F	2019/3/3	2012/6/1	81	6	3.5953148	272.35
GMT20-1222	F	2020/1/9	2018/6/1	19	1	1.7871996	234.59
KARU20-246	F	2020/1/15	2019/6/1	7	0	1.1207316	214.97
GMT20-1237	F	2020/1/17	2018/6/1	19	1	4.8221535	246.01
KARU20-251	F	2020/1/21	2019/6/1	7	0	2.234541	212.49
GMT20-1310	F	2020/2/3	2014/6/1	68	5	1.4494215	254.91
KARUKAN20-002	F	2020/2/5	2018/6/1	20	1	1.0035948	254.18
KARU20-259	F	2020/2/5	2018/6/1	20	1	2.5026429	254.19
KARUKAN20-005	F	2020/2/12	2016/6/1	44	3	2.6743089	265.35
GMT20-1332	F	2020/2/13	2001/6/1	224	18	4.2243519	271.67
KARU20-262	F	2020/2/14	2019/6/1	8	0	3.6154425	220.95
GMT20-1339	F	2020/2/15	2015/6/1	56	4	2.2284822	255.45
KARUKAN20-007	F	2020/2/19	2018/6/1	20	1	2.259786	242.04
KARUKAN20-009	F	2020/2/19	2013/6/1	80	6	3.491742	275.15
GMT20-1393	F	2020/3/3	2019/6/1	9	0	2.370864	209.12
GMT20-1394	F	2020/3/3	2019/6/1	9	0	3.0484398	209.3
KARU20-271	F	2020/3/17	2012/6/1	93	7	3.5563692	275.65
KO20-236	F	2020/3/22	2019/6/1	9	0	4.3445181	212.6
KARU20-277	F	2020/3/25	2019/6/1	9	0	3.6477561	199.25
KO20-247	F	2020/3/31	2016/6/1	45	3	4.0733868	277.71
KO20-006	F	2020/4/13	2015/6/1	58	4	2.6712795	267.49
KARU20-010	F	2020/4/15	2013/6/1	82	6	3.1862775	261.24
KARU20-016	F	2020/4/17	2014/6/1	70	5	3.1115523	268.62
KARU20-039	F	2020/4/29	2018/6/1	22	1	3.8108388	245.67
SA23-720	F	2023/7/1	2022/6/1	13	1	3.3092446	221.41
UE23-069	F	2023/7/2	2021/6/1	25	2	1.3920802	242.73
SA23-725	F	2023/7/2	2021/6/1	25	2	2.1489802	259.06
UE23-071	F	2023/7/3	2021/6/1	25	2	2.3578846	257.45
SA23-732	F	2023/7/3	2022/6/1	13	1	2.8883262	248.68
SA23-734	F	2023/7/3	2010/6/1	157	13	4.3620129	255.55
SA23-739	F	2023/7/4	2022/6/1	13	1	2.2973326	230.71
SA23-740	F	2023/7/4	2022/6/1	13	1	3.0300118	218.9
SA23-738	F	2023/7/4	2022/6/1	13	1	3.2954314	223.13
SA23-736	F	2023/7/4	2019/6/1	49	4	3.916315	259.41
UE23-074	F	2023/7/5	2022/6/1	13	1	2.392702	226.65
UE23-073	F	2023/7/5	2021/6/1	25	2	3.2485036	260.44
SA23-747	F	2023/7/5	2022/6/1	13	1	3.28756615	226.15
KO23-106	F	2023/7/5	2021/6/1	25	2	5.3894958	262.07
SA23-749	F	2023/7/6	2008/6/1	181	15	2.501191	273.19
SA23-751	F	2023/7/7	2016/6/1	85	7	2.5309624	262.57
UE23-077	F	2023/7/7	2022/6/1	13	1	2.5733488	226.5
UE23-076	F	2023/7/7	2022/6/1	13	1	3.2621278	236.04
SA23-755	F	2023/7/7	2020/6/1	37	3	3.6991114	240.97
SA23-750	F	2023/7/7	2021/6/1	25	2	4.3313752	249.68
SA23-756	F	2023/7/7	2022/6/1	13	1	4.5125266	227.85
SA23-762	F	2023/7/9	2022/6/1	13	1	2.9623954	233.81
SA23-767	F	2023/7/10	2022/6/1	13	1	4.0205304	232.59
SA23-768	F	2023/7/10	2021/6/1	25	2	4.401979	239.17
UE23-084	F	2023/7/10	2021/6/1	25	2	5.48566015	253.88
SA23-772	F	2023/7/11	2022/6/1	13	1	3.2096494	220.51
KARU23-056	F	2023/7/11	2022/6/1	13	1	3.6581164	230.75
UE23-085	F	2023/7/11	2016/6/1	85	7	4.0205416	262.9
TATE23-005	F	2023/7/11	2009/6/1	169	14	7.5280162	264.32
UE23-087	F	2023/7/12	2020/6/1	37	3	2.0884282	271.34
SA23-775	F	2023/7/12	2022/6/1	13	1	2.2534324	224
SA23-778	F	2023/7/12	2022/6/1	13	1	3.5593372	233.52
SA23-779	F	2023/7/12	2020/6/1	37	3	4.1482054	268.68
UE23-086	F	2023/7/12	2013/6/1	121	10	4.242061	270.14
SA23-783	F	2023/7/14	2022/6/1	13	1	2.8685398	233.47
SA23-782	F	2023/7/14	2022/6/1	13	1	3.3347902	237.04
SA23-784	F	2023/7/15	2015/6/1	97	8	2.3831146	272.27
SA23-785	F	2023/7/15	2021/6/1	25	2	3.7107172	249.47
SA23-788	F	2023/7/16	2022/6/1	13	1	1.46153485	222.79
KARU23-061	F	2023/7/16	2021/6/1	25	2	4.8820781	262.17
SA23-790	F	2023/7/17	2021/6/1	25	2	1.14634	238.18
KARU23-062	F	2023/7/17	2021/6/1	25	2	3.70802725	252.79
SA23-791	F	2023/7/17	2007/6/1	193	16	3.8621837	264.69
SA23-792	F	2023/7/18	2015/6/1	97	8	4.1935482	262.26
