# Supplementary material for: Silver-spoon effect in agricultural crop consumers: crop consumption enhances skeletal growth in sika deer
Source: PeerJ. 2025 Aug 7;13:e19836. doi: 10.7717/peerj.19836 (PMC12335832; doi:10.7717/peerj.19836)
Supplement: Supplemental Information 6 [file peerj-13-19836-s006.zip › deer_bodysize_male.csv]

ID	sex	date	birth	month	age	boneN	TL
KARUKAN20-003	M	2020/2/6	2014/6/1	68	5	0.1583922	289.39
KARU20-028	M	2020/4/21	2017/6/1	34	2	0.2073675	262.24
KO23-105	M	2023/7/5	2022/6/1	13	1	0.3365666	237.94
KARUKAN20-004	M	2020/2/12	2008/6/1	140	11	0.4880919	297.88
KARU20-038	M	2020/4/29	2019/6/1	10	0	0.5370672	236.08
KARU20-245	M	2020/1/13	2019/6/1	7	0	0.8521248	207.55
KO20-013	M	2020/4/21	2018/6/1	22	1	1.2085842	241.54
KARU20-002	M	2020/4/5	2019/6/1	10	0	1.285329	222.33
SA23-796	M	2023/7/20	2021/6/1	25	2	1.5167164	233.37
SA23-787	M	2023/7/16	2019/6/1	49	4	1.5994708	285.45
KO23-115	M	2023/7/16	2021/6/1	25	2	1.6312606	272.85
KARUKAN20-001	M	2020/2/5	2011/6/1	104	8	1.6468374	285.11
KARU20-273	M	2020/3/19	2019/6/1	9	0	1.6569354	218.78
UE23-081	M	2023/7/9	2021/6/1	25	2	1.7271346	277.51
GMT20-1256	M	2020/1/22	2007/6/1	151	12	1.845768	283.28
GMT20-1407	M	2020/3/14	2018/6/1	21	1	1.8477876	258.3
UE23-079	M	2023/7/8	2022/6/1	13	1	1.8608536	239.44
UE23-080	M	2023/7/9	2022/6/1	13	1	1.8664042	244.77
KARU20-264	M	2020/2/21	2016/6/1	44	3	1.8841404	283.42
KARU20-029	M	2020/4/22	2017/6/1	34	2	2.0563113	261.38
UE23-072	M	2023/7/5	2022/6/1	13	1	2.064712	237.32
KO23-118	M	2023/7/20	2022/6/1	13	1	2.0677396	252.75
MI23-002	M	2023/7/2	2021/6/1	25	2	2.102638	266.37
GMT20-1315	M	2020/2/6	2018/6/1	20	1	2.1411345	251.79
SA23-754	M	2023/7/7	2022/6/1	13	1	2.2206334	232.9
SA23-776	M	2023/7/12	2021/6/1	25	2	2.2705888	265.08
KARU20-244	M	2020/1/13	2018/6/1	19	1	2.3839914	255.22
UE20-018	M	2020/3/5	2018/6/1	21	1	2.4905253	261.4
SA23-758	M	2023/7/8	2022/6/1	13	1	2.4992891	229.79
KO20-235	M	2020/3/21	2018/6/1	21	1	2.5097115	254.78
SA23-764	M	2023/7/10	2022/6/1	13	1	2.5577062	240.46
KARU23-063	M	2023/7/17	2021/6/1	25	2	2.6105871	264.39
SA23-724	M	2023/7/2	2021/6/1	25	2	2.62107985	246.43
UE20-020	M	2020/3/6	2017/6/1	33	2	2.678853	280.5
SA23-743	M	2023/7/5	2021/6/1	25	2	2.7620692	262.77
UE20-012	M	2020/2/26	2018/6/1	20	1	2.7651909	263.66
SA23-765	M	2023/7/10	2022/6/1	13	1	2.8498696	233.98
SA23-737	M	2023/7/4	2022/6/1	13	1	2.8564294	247.6
GMT20-1414	M	2020/3/19	2017/6/1	33	2	2.8772787	262.2
KARU20-275	M	2020/3/21	2018/6/1	21	1	2.9055531	258.96
UE23-088	M	2023/7/13	2021/6/1	25	2	2.9336332	264.74
KARU20-279	M	2020/3/26	2019/6/1	9	0	2.9929008	221.02
KARU20-260	M	2020/2/9	2018/6/1	20	1	3.0757044	255.28
KO23-103	M	2023/7/4	2021/6/1	25	2	3.0785446	265.18
SA23-721	M	2023/7/1	2022/6/1	13	1	3.0824902	236.71
UE20-019	M	2020/3/5	2017/6/1	33	2	3.0903465	273.06
SA23-780	M	2023/7/13	2021/6/1	25	2	3.0920776	267.56
SA23-763	M	2023/7/10	2022/6/1	13	1	3.1057018	251.93
KO23-114	M	2023/7/14	2022/6/1	13	1	3.1147846	243.82
KARU23-060	M	2023/7/14	2022/6/1	13	1	3.1549355	249.16
UE20-011	M	2020/2/21	2018/6/1	20	1	3.158508	250.38
SA23-726	M	2023/7/2	2013/6/1	121	10	3.1980436	296.1
UE23-067	M	2023/7/2	2022/6/1	13	1	3.37001975	245.17
KO20-012	M	2020/4/21	2018/6/1	22	1	3.3776346	266.01
UE23-068	M	2023/7/2	2022/6/1	13	1	3.43981945	243.92
KARU20-261	M	2020/2/9	2019/6/1	8	0	3.4407471	226.02
SA23-757	M	2023/7/8	2022/6/1	13	1	3.5149324	237.35
SA23-770	M	2023/7/11	2022/6/1	13	1	3.6446146	224.22
UE23-075	M	2023/7/7	2021/6/1	25	2	3.7566358	277.26
KARU23-059	M	2023/7/14	2021/6/1	25	2	3.7569565	257.01
GMT20-1221	M	2020/1/9	2018/6/1	19	1	3.7785252	274.41
SA23-769	M	2023/7/11	2022/6/1	13	1	3.8252614	226.91
KARU23-054	M	2023/7/1	2021/6/1	25	2	3.9072088	267.42
SA23-759	M	2023/7/8	2022/6/1	13	1	4.0610024	252.17
KO23-101	M	2023/7/3	2022/6/1	13	1	4.0969213	249.75
KO20-014	M	2020/4/22	2019/6/1	10	0	4.0981269	230.57
SA23-722	M	2023/7/2	2014/6/1	109	9	4.1265076	280.07
SA23-761	M	2023/7/9	2022/6/1	13	1	4.4353684	230.12
UE23-078	M	2023/7/8	2021/6/1	25	2	4.4822506	266.04
KO20-246	M	2020/3/31	2017/6/1	33	2	4.6171641	277.75
SA23-719	M	2023/7/1	2022/6/1	13	1	4.6820722	242.39
SA23-766	M	2023/7/10	2022/6/1	13	1	5.1947656	247.16
SA23-741	M	2023/7/4	2022/6/1	13	1	5.2028194	227.66
SA23-760	M	2023/7/8	2021/6/1	25	2	5.33945665	260.12
