# Supplementary material for: Silver-spoon effect in agricultural crop consumers: crop consumption enhances skeletal growth in sika deer
Source: PeerJ. 2025 Aug 7;13:e19836. doi: 10.7717/peerj.19836 (PMC12335832; doi:10.7717/peerj.19836)
Supplement: Supplemental Information 6 [file peerj-13-19836-s006.zip › deer_foodN.csv]

category	food item	species	d15N	aved15N
crop	Pasture grasses	Dactylis glomerata	3.1	2.9
crop	Pasture grasses	Dactylis glomerata	2.7
crop	Pasture grasses	Dactylis glomerata	2.7	2.8
crop	Pasture grasses	Dactylis glomerata	2.8
crop	Pasture grasses	Phleum pratense	1.3	1.5
crop	Pasture grasses	Phleum pratense	1.7
crop	Pasture grasses	Phleum pratense	2.6	2.6
crop	Pasture grasses	Phleum pratense	2.6
crop	Pasture grasses	Phleum pratense	2.1	2.2
crop	Pasture grasses	Phleum pratense	2.2
crop	Pasture grasses	Phleum pratense	1.3	0.9
crop	Pasture grasses	Phleum pratense	0.5
crop	Pasture grasses	Phleum pratense	3.1	3.1
crop	Pasture grasses	Phleum pratense	3.1
crop	Pasture grasses	Lolium perenne L.	3.8	3.7
crop	Pasture grasses	Lolium perenne L.	3.6
crop	Pasture grasses	Lolium perenne L.	3.8	3.9
crop	Pasture grasses	Lolium perenne L.	4.1
crop	Pasture grasses	Lolium perenne L.	1.9	2
crop	Pasture grasses	Lolium perenne L.	2.1
crop	Pasture grasses	Lolium perenne L.	4.8	4.8
crop	Pasture grasses	Lolium perenne L.	4.8
crop	Pasture grasses	Phalaris arundinacea	3.9	3.9
crop	Pasture grasses	Phalaris arundinacea	3.8
crop	Pasture grasses	Phalaris arundinacea	2.3	2.4
crop	Pasture grasses	Phalaris arundinacea	2.6
crop	Pasture grasses	Phalaris arundinacea	3.8	3.9
crop	Pasture grasses	Phalaris arundinacea	3.9
crop	Pasture grasses	Poa pratensis L.	3.4	3.4
crop	Pasture grasses	Poa pratensis L.	3.4
crop	Pasture grasses	Poa pratensis L.	5.1	5
crop	Pasture grasses	Poa pratensis L.	4.9
crop	Pasture grasses	Poa pratensis L.	1.9	1.9
crop	Pasture grasses	Poa pratensis L.	1.8
crop	Pasture grasses	Poa pratensis L.	1.4	1.5
crop	Pasture grasses	Poa pratensis L.	1.5
crop	Pasture grasses	Poa pratensis L.	2.2	2.1
crop	Pasture grasses	Poa pratensis L.	2
crop	Pasture grasses	Agrostisalba L.	0.6	0.5
crop	Pasture grasses	Agrostisalba L.	0.4
crop	Pasture grasses	Agrostisalba L.	1.8	1.9
crop	Pasture grasses	Agrostisalba L.	2
crop	Pasture grasses	Agrostisalba L.	-3	-3.1
crop	Pasture grasses	Agrostisalba L.	-3.1
crop	Vegetables	Brassica rapa var. pekinensis	-0.5	-0.6
crop	Vegetables	Brassica rapa var. pekinensis	-0.7
crop	Vegetables	Brassica rapa var. pekinensis	0.9	1
crop	Vegetables	Brassica rapa var. pekinensis	1
crop	Vegetables	Brassica oleracea var. capitata	0	0.1
crop	Vegetables	Brassica oleracea var. capitata	0.2
crop	Vegetables	Brassica oleracea var. capitata	1.4	1.4
crop	Vegetables	Brassica oleracea var. capitata	1.3
crop	Vegetables	Brassica oleracea var. capitata	-1.7	-1.8
crop	Vegetables	Brassica oleracea var. capitata	-1.9
crop	Vegetables	Brassica oleracea var. capitata	-1.1	-1.1
crop	Vegetables	Brassica oleracea var. capitata	-1.1
crop	Vegetables	Brassica oleracea var. capitata	3.9	4.1
crop	Vegetables	Brassica oleracea var. capitata	4.2
crop	Vegetables	Brassica oleracea var. italica	13.5	13.3
crop	Vegetables	Brassica oleracea var. italica	13.1
wild	Herbs	S.nipponica	-0.4	-0.6
wild	Herbs	S.nipponica	-0.9
wild	Herbs	S.nipponica	-1.4	-1.4
wild	Herbs	S.nipponica	-1.3
wild	Herbs	S.nipponica	-3.8	-3.7
wild	Herbs	S.nipponica	-3.6
wild	Herbs	S.nipponica	-6.8	-6.8
wild	Herbs	S.nipponica	-5.7	-5.7
wild	Herbs	S.nipponica	-5.7
wild	Herbs	S.nipponica	-7.5	-7.5
wild	Herbs	S.nipponica	-7.4
wild	Herbs	S.nipponica	0.9	0.6
wild	Herbs	S.nipponica	0.3
wild	Herbs	S.nipponica	-5.7	-5.8
wild	Herbs	S.nipponica	-5.8
wild	Herbs	S.nipponica	-0.3	0.1
wild	Herbs	S.nipponica	0.4
wild	Herbs	S.nipponica	-3.3	-3.1
wild	Herbs	S.nipponica	-3
wild	Herbs	S.nipponica	-2.6	-2.7
wild	Herbs	S.nipponica	-2.8
wild	Herbs	S.borealis	-4.4	-4.4
wild	Herbs	S.borealis	-6.8	-6.8
wild	Herbs	S.borealis	-6.8
wild	Herbs	S.borealis	-3.7	-3.4
wild	Herbs	S.borealis	-3.2
wild	Herbs	Sasa senanensis var. senanensis	-6.8	-7
wild	Herbs	Sasa senanensis var. senanensis	-7.1
wild	Herbs	Sasa senanensis var. senanensis	-7.5	-7.6
wild	Herbs	Sasa senanensis var. senanensis	-7.7
wild	Herbs	Sasa senanensis var. senanensis	-4.2	-4.2
wild	Herbs	Sasa senanensis var. senanensis	-4.3
wild	Herbs	Reynoutria japonica	3.1	3.2
wild	Herbs	Reynoutria japonica	3.2
wild	Herbs	Vicia unijuga	-1.8	-1.8
wild	Herbs	Vicia unijuga	-1.8
wild	Herbs	Boehmeria spicata	-6.8	-6.9
wild	Herbs	Boehmeria spicata	-6.9
wild	Herbs	Rubus palmatus	-2.3	-2.4
wild	Herbs	Rubus palmatus	-2.5
wild	Nuts	Quercus crispula	-2.2	-2.2
wild	Nuts	Quercus crispula	-2.3
wild	Nuts	Quercus crispula	-3.1	-3.1
wild	Nuts	Quercus crispula	-3.1
wild	Woody plants	Clethra barbinervis	-7.3	-7.5
wild	Woody plants	Clethra barbinervis	-7.6
wild	Woody plants	Clethra barbinervis	-6.8	-6.9
wild	Woody plants	Clethra barbinervis	-6.9
wild	Woody plants	Clethra barbinervis	-9	-9.4
wild	Woody plants	Clethra barbinervis	-9.8
wild	Woody plants	Clethra barbinervis	-9.2	-9.1
wild	Woody plants	Clethra barbinervis	-9
wild	Woody plants	Clethra barbinervis	-8.4	-8.4
wild	Woody plants	Clethra barbinervis	-8.5
wild	Woody plants	Clethra barbinervis	-4.7	-4.9
wild	Woody plants	Clethra barbinervis	-5.2
wild	Woody plants	Clethra barbinervis	-3.7	-3.6
wild	Woody plants	Clethra barbinervis	-3.6
wild	Woody plants	Viburnum dilatatum	-11.1	-10.8
wild	Woody plants	Viburnum dilatatum	-10.4
wild	Woody plants	Viburnum dilatatum	-3.7	-3.6
wild	Woody plants	Viburnum dilatatum	-3.6
wild	Woody plants	Viburnum dilatatum	-8.6	-8.6
wild	Woody plants	Viburnum dilatatum	-8.6
wild	Woody plants	Viburnum dilatatum	-10.6	-10.6
wild	Woody plants	Viburnum dilatatum	-10.6
wild	Woody plants	Viburnum dilatatum	-5.4	-5.5
wild	Woody plants	Viburnum dilatatum	-5.6
wild	Woody plants	Viburnum dilatatum	-9.9	-9.9
wild	Woody plants	Viburnum dilatatum	-9.9
wild	Woody plants	Viburnum dilatatum	-10.3	-10.3
wild	Woody plants	Viburnum dilatatum	-10.4
wild	Woody plants	Viburnum furcatum	-9.4	-9.4
wild	Woody plants	Viburnum furcatum	-9.5
wild	Woody plants	Acer rufinerve	-11.3	-11.3
wild	Woody plants	Acer rufinerve	-11.3
wild	Woody plants	Acer rufinerve	-10.7	-10.8
wild	Woody plants	Acer rufinerve	-11
wild	Woody plants	Acer rufinerve	-11.4	-11.4
wild	Woody plants	Acer rufinerve	-11.5
wild	Woody plants	Acer rufinerve	-10.4	-10.5
wild	Woody plants	Acer rufinerve	-10.6
wild	Woody plants	Acer rufinerve	-10.3	-10.4
wild	Woody plants	Acer rufinerve	-10.4
wild	Woody plants	Euonymus sieboldianus var. sieboldianus	-6.7	-6.8
wild	Woody plants	Euonymus sieboldianus var. sieboldianus	-6.8
wild	Woody plants	Euonymus sieboldianus var. sieboldianus	-5.6	-5.6
wild	Woody plants	Euonymus sieboldianus var. sieboldianus	-5.5
wild	Woody plants	Euonymus sieboldianus var. sieboldianus	-7.7	-7.6
wild	Woody plants	Euonymus sieboldianus var. sieboldianus	-7.5
wild	Woody plants	Euonymus sieboldianus var. sieboldianus	-6.9	-6.9
wild	Woody plants	Euonymus sieboldianus var. sieboldianus	-6.9
wild	Woody plants	Sorbus commixta	-9.8	-10
wild	Woody plants	Sorbus commixta	-10.1
wild	Woody plants	Sorbus commixta	-7.9	-7.9
wild	Woody plants	Sorbus commixta	-7.9
wild	Woody plants	Sorbus commixta	-7.5	-7.4
wild	Woody plants	Sorbus commixta	-7.3
wild	Woody plants	Sorbus commixta	-7.1	-7.4
wild	Woody plants	Sorbus commixta	-7.7
