# Supplementary material for: Silver-spoon effect in agricultural crop consumers: crop consumption enhances skeletal growth in sika deer
Source: PeerJ. 2025 Aug 7;13:e19836. doi: 10.7717/peerj.19836 (PMC12335832; doi:10.7717/peerj.19836)
Supplement: Supplemental Information 6 [file peerj-13-19836-s006.zip › fetus.csv]

motherID	motherage	motherboneN	cropraid	motherTL	fawnTAICHO	fawnKOSOKU	fawnweight	fawnage	fawnsex	fawnsex_convert	capturedate	date	stage	month	after1015day
GMT20-1237	1	4.8221535	high	246.01	14	2.8	75	85	F	0	20200117	117	early	Jan	94
GMT20-1310	5	1.4494215	low	254.91	24	5.5	370	123	F	0	20200203	203	early	Feb	111
KARU20-259	1	2.5026429	low	254.19	20.5	4.5	195	105	F	0	20200205	205	early	Feb	113
GMT106	9	2.76212915	low	NA	23	6	295	117	F	0	20180205	205	early	Feb	113
KO221	8	3.60853116	high	264.7	24	6	445	129	F	0	20180207	207	early	Feb	115
GMT118	12	2.69753165	low	268.86	27	7	495	133	F	0	20180212	212	early	Feb	120
GMT123	13	1.3290905	low	261.55	28	7.5	580	138	F	0	20180220	220	early	Feb	128
KARU20-269	5	5.9940264	high	NA	35	12	1340	173	F	0	20200313	313	late	Mar	149
KO236	9	3.52458085	high	280.6	47	13.5	2050	195	F	0	20180331	331	late	Mar	167
KARU20-010	6	3.1862775	high	261.24	43	15	2275	201	F	0	20200415	415	late	Apr	183
KO013	1	3.50141205	high	249.34	46	14.5	1910	191	F	0	20180415	415	late	Apr	182
KARU20-016	5	3.1115523	low	268.62	50	16	2745	212	F	0	20200417	417	late	Apr	185
KARU20-015	2	3.4599333	high	NA	43	14	1990	194	F	0	20200417	417	late	Apr	185
KARU003	5	0.6550089	low	265.59	46.5	14.5	2140	198	F	0	20180422	422	late	Apr	189
KARU007	5	1.66908078	low	274.84	56	19	3775	232	F	0	20180503	503	late	May	200
KO031	2	4.04189941	high	267.17	53	17	2895	215	F	0	20180515	515	late	May	212
KARU20-241	8	2.7485292	low	NA	16	3.5	130	96	M	1	20200106	106	early	Jan	83
GMT060	3	2.0347768	low	255.55	16.5	3	65	82	M	1	20180112	112	early	Jan	89
KO20-245	11	5.001393	high	NA	44	15	2185	199	M	1	20200117	117	late	Jan	94
GMT075	9	2.38694254	low	273.28	19	4.6	180	103	M	1	20180123	123	early	Jan	100
GMT078	8	2.88863002	low	264.78	21	4.8	230	110	M	1	20180126	126	early	Jan	103
KO0127	7	3.85167705	high	264.11	20.5	4.8	230	110	M	1	20180127	127	early	Jan	104
GMT088	9	2.54402685	low	265.88	23	5.5	320	119	M	1	20180128	128	early	Jan	105
KARUKAN20-002	1	1.0035948	low	254.18	17	4	155	100	M	1	20200205	205	early	Feb	113
KO219	4	4.3182354	high	272.18	16	3.8	120	94	M	1	20180205	205	early	Feb	113
KO220	1	3.4005144	high	244.04	20	5.5	235	110	M	1	20180207	207	early	Feb	115
KO222	4	2.894238315	low	259.18	24	6.5	450	130	M	1	20180209	209	early	Feb	117
GMT112	2	3.31054095	high	262.1	21	5	220	109	M	1	20180211	211	early	Feb	119
KARUKAN20-005	3	2.6743089	low	265.35	24	7	460	130	M	1	20200212	212	early	Feb	120
GMT20-1339	4	2.2284822	low	255.45	26	6.5	515	134	M	1	20200215	215	early	Feb	123
KARUKAN20-007	1	2.259786	low	242.04	17.5	4	170	102	M	1	20200219	219	early	Feb	127
KARUKAN20-009	6	3.491742	high	275.15	26.5	8	745	148	M	1	20200219	219	early	Feb	127
GMT148	2	2.29256175	low	250.09	17	4	110	92	M	1	20180226	226	early	Feb	134
SA008	9	4.0114343	high	277.62	29	7.5	640	142	M	1	20180303	303	early	Mar	139
KARU194	1	0.149232835	low	247.18	34	9.5	1210	169	M	1	20180331	331	late	Mar	167
KO20-247	3	4.0733868	high	277.71	45	15	2345	203	M	1	20200331	331	late	Mar	168
KO20-006	4	2.6712795	low	267.49	46	17	3000	218	M	1	20180406	406	late	Apr	173
KO006	6	5.965544595	high	277.61	NA	15	2345	203	M	1	20180406	406	late	Apr	173
KARU004	4	3.07013484	low	266.04	50	15.3	2395	204	M	1	20180425	425	late	Apr	192
KARU015	2	2.88988425	low	NA	54	19	3780	233	M	1	20180514	514	late	May	211
KARU014	7	3.4417237	high	265.66	28	8.5	820	152	M	1	20180514	514	late	May	211
KARU023	8	-0.49913565	low	281.72	48	16	2660	210	M	1	20180517	517	late	May	214
